# Supplementary material for: A Versatile Aldehyde: Ferredoxin Oxidoreductase from the Organic Acid Reducing Thermoanaerobacter sp. Strain X514
Source: Int J Mol Sci. 2024 Jan 16;25(2):1077. doi: 10.3390/ijms25021077 (PMC10816221; doi:10.3390/ijms25021077)
Supplement: Supplementary file 1 [file ijms-25-01077-s001.zip]

Archive with 2 entries (2 files):
- Rawdata ijms-2752207_2.xlsx
- Supplements_ijms-2752207_revised.pdf
